# Supplementary material for: Mitochondrial density and cell area changes in the ciliate Paramecium bursaria under constant darkness: effects of symbiotic Chlorella variabilis and nutrient availability
Source: Sci Rep. 2026 Feb 27;16:11279. doi: 10.1038/s41598-026-41878-5 (PMC13049119; doi:10.1038/s41598-026-41878-5)
Supplement: Supplementary file 1 — Supplementary Material 1 [file 41598_2026_41878_MOESM1_ESM.xlsx]

## Sheet: Feeding
Day 0	Mean DIC image intensity (a.u.)	Area [µm²]		Day 4	Mean DIC image intensity (a.u.)	Area [µm²]		Day 8	Mean DIC image intensity (a.u.)	Area [µm²]		Day 12	Mean DIC image intensity (a.u.)	Area [µm²]		Day 16	Mean DIC image intensity (a.u.)	Area [µm²]		Day 20	Mean DIC image intensity (a.u.)	Area [µm²]		Day 28	Mean DIC image intensity (a.u.)	Area [µm²]		Day 35	Mean DIC image intensity (a.u.)	Area [µm²]
	176.26	4362.21			183.049	3917.32			194.508	3266.47			209.008	3718.69			212.125	3662.47			206.734	3418.31			215.08	3621.71			210.05	4251.51
	190.307	6313			174.758	2965.31			196.338	4800.49			207.006	5259.62			214.51	5948.23			215.109	4111.29			217.104	4419.18			218.925	4801.76
	179.483	3375.78			182.967	4396.21			196.819	3595.91			208.906	4796.86			208.899	9776.82			200.698	2943.53			219.647	5457			217.105	6593.69
	177.205	4137.96			192.568	5593.3			197.186	5586.47			200.652	3554.23			205.89	5392.34			205.171	1755.91			213.601	3840.73			214.154	4354.95
	178.665	4221.1			197.988	9806.6			210.313	4535.55			208.59	6629.6			203.927	6402.25			216.675	4025.42			216.063	5915.72			221.895	5426.55
	184.115	4463.65			197.641	8108.3			199.877	4454.9			211.208	5243.17			214.709	5941.03			220.992	3741.19			217.756	6287.5			218.361	4904.2
	188.657	4049.78			210.797	9926.9			206.53	4352.04			206.72	4943.6			189.999	3848.02			212.728	3628.09			218.269	4430.72			215.615	4337.13
	184.253	4162.18			192.241	5574.09			212.291	3014.18			209.994	5127.2			191.965	4046.75			209.125	3422.83			216.599	5553.55			218.04	5978.78
	186.096	5962.85			191.13	6881.59			191.941	5838.04			211.722	3319.77			212.162	5350.52			212.303	2587.57			218.898	6959.94			222.622	6932.59
	197.946	6553.15			194.903	5605.33			198.039	5804.9			198.172	6731.36			203.986	4148.81			211.914	3858.89			218.357	4925.77			220.181	4074.46
	198.871	6292.63			198.971	8838.95			204.861	4836.24			210.063	6601.36			212.578	4771.57			210.744	4385.55			209.958	3491.1			221.683	6475.33
					178.394	6185.26			198.635	4728.1			211.377	5656.71			210.081	5060.12			207.84	5717.11			214.822	4285.22			219.042	4250.01
n	11	11			201.53	9807.17			199.933	2964.37			204.252	4848.31			212.443	2967.43			217.515	3574.96			214.325	2987.5			222.932	5626.44
Minimum	176.26	3375.78			175.973	4177.58			204.8	4773.19			210.936	5319.98			201.046	3088.42			202.477	3429.7			220.423	6410.34			221.931	8466.8
Maxmum	198.871	6553.15			168.374	4951.07			205.177	6371.03			210.092	5377.25			211.941	7681.86			213.313	3542.24			216.593	4550.04			221.139	5036.83
Average	185.624	4899.48			172.585	4806.29			199.587	3758.47			211.203	6870.75			211.669	5375.96			205.211	3782.86			216.738	3555.22			221.562	6527.02
SD	7.79437	1136.23			203.134	10149.9			192.327	5077.49							211.832	6452.08			206.976	7528.68			213.107	2609.72			215.351	4862.31
												n	16	16			212.945	5885.17			211.975	3647.52			216.161	5844.33			221.381	5398.25
				n	17	17		n	17	17		Minimum	198.172	3319.77			196.328	5279.39			205.76	3187.6			217.661	4798.24			217.454	4579.82
				Minimum	168.374	2965.31		Minimum	191.941	2964.37		Maxmum	211.722	6870.75			198.856	5090.8											219.033	4799.54
				Maxmum	210.797	10149.9		Maxmum	212.291	6371.03		Average	208.119	5249.9			203.463	5953.3		n	19	19		n	19	19
				Average	189.235	6570.07		Average	200.539	4573.99		SD	3.96855	1100.28			207.12	4148.18		Minimum	200.698	1755.91		Minimum	209.958	2609.72		n	20	20
				SD	12.2479	2396.43		SD	5.91558	1007							213.3	5172.27		Maxmum	220.992	7528.68		Maxmum	220.423	6959.94		Minimum	210.05	4074.46
																				Average	210.172	3804.7		Average	216.377	4733.87		Maxmum	222.932	8466.8
																n	23	23		SD	5.3326	1188.55		SD	2.50864	1224.78		Average	218.923	5383.9
																Minimum	189.999	2967.43										SD	3.29693	1139.38
																Maxmum	214.709	9776.82
																Average	207.034	5280.16
																SD	7.23064	1501.62

## Sheet: Starvation
Day 0	Mean DIC image intensity (a.u.)	Area [µm²]		Day 4	Mean DIC image intensity (a.u.)	Area [µm²]		Day 7	Mean DIC image intensity (a.u.)	Area [µm²]		Day 11	Mean DIC image intensity (a.u.)	Area [µm²]		Day 14	Mean DIC image intensity (a.u.)	Area [µm²]		Day 15	Mean DIC image intensity (a.u.)	Area [µm²]
	176.26	4362.21			174.389	4961.86			191.664	2976.85			192.605	3836.92			208.193	2991.83			219.258	3627.78
	190.307	6313			169.038	6385.3			198.556	4256.14			199.036	3052.97			207.655	2521.86			208.292	2921.5
	179.483	3375.78			176.646	2888.36			207.31	4333.25			207.505	4715.75			209.06	3051.19			216.501	2060.74
	177.205	4137.96			166.041	3751.36			211.531	4995.75			208.518	4247.28			212.16	2422.84			207.453	2606.65
	178.665	4221.1			178.395	4217.45			198.65	3352.02			209.231	2933.3			214.27	3144.99			212.804	3674.59
	184.115	4463.65			191.59	7694.08			208.296	2631.64			210.647	3097.88			207.119	2002.61			217.15	2469.01
	188.657	4049.78			175.499	5275.38			196.385	3541.95			204.21	3899.25			202.858	2316.28			218.259	4246.71
	184.253	4162.18			182.022	5044.71			206.251	7778.52			205.111	3959.41			212.642	1832.95			212.681	4565.24
	186.096	5962.85			182.468	6028.84			207.436	6631.68			209.501	2972.79			203.778	2311.89			215.288	2270.04
	197.946	6553.15			178.777	6264.21			197.517	3135.1			206.221	5161.34			211.123	5065.07
	198.871	6292.63			186.878	3113.43			205.749	4329.38			207.776	3623.74			215.925	3724.08		n	9	9
					195.083	5251.7			204.022	3657.86			204.054	4658.69			218.555	3992.05		Minimum	207.453	2060.74
n	11	11			174.569	3818.01			202.05	4218.03			210.602	3528.62			216.184	5691.11		Maxmum	219.258	4565.24
Minimum	176.26	3375.78			199.383	7108.46			206.114	3471.17			200.393	5179.11			207.953	2244.73		Average	214.187	3160.25
Maxmum	198.871	6553.15			178.923	2735.46			201.5	4092.7			202.335	5347.15			213.312	3737.41		SD	4.21183	900.015
Average	185.624	4899.48			179.844	4424.3			210.433	4339.98			195.496	5977.77			215.165	1718.98
SD	7.79437	1136.23							200.849	5352.23
				n	16	16			203.453	5486.35		n	16	16		n	16	16
				Minimum	166.041	2735.46			204.259	5033.09		Minimum	192.605	2933.3		Minimum	202.858	1718.98
				Maxmum	199.383	7694.08						Maxmum	210.647	5977.77		Maxmum	218.555	5691.11
				Average	180.597	4935.18		n	19	19		Average	204.578	4137		Average	210.997	3048.12
				SD	8.95195	1492.23		Minimum	191.664	2631.64		SD	5.39039	947.92		SD	4.55536	1143.57
								Maxmum	211.531	7778.52
								Average	203.264	4400.72
								SD	5.12311	1278
