# Supplementary material for: Mitochondrial density and cell area changes in the ciliate Paramecium bursaria under constant darkness: effects of symbiotic Chlorella variabilis and nutrient availability
Source: Sci Rep. 2026 Feb 27;16:11279. doi: 10.1038/s41598-026-41878-5 (PMC13049119; doi:10.1038/s41598-026-41878-5)
Supplement: Supplementary file 2 — Supplementary Material 2 [file 41598_2026_41878_MOESM2_ESM.xlsx]

## Sheet: Feeding
Day 0	Mean fluorescence intensity (a.u.)	Area [µm²]		Day 5	Mean fluorescence intensity (a.u.)	Area [µm²]		Day 10	Mean fluorescence intensity (a.u.)	Area [µm²]		Day 15	Mean fluorescence intensity (a.u.)	Area [µm²]		Day 20	Mean fluorescence intensity (a.u.)	Area [µm²]		Day 25	Mean fluorescence intensity (a.u.)	Area [µm²]		Day 30	Mean fluorescence intensity (a.u.)	Area [µm²]
	102.968	10120			126.046	5369.42			97.0008	9838.3			98.3743	7419.35			71.8998	7823.98			166.692	4652.21			96.8733	5941.12
	132.797	7739.16			84.4765	4409.86			153.417	8784.22			103.282	5956.98			83.7795	6244.33			147.375	6707.54			100.034	4212.94
	112.905	5379.83			118.873	7601.39			170.999	3453.18			129.186	6438.52			106.011	8623.83			123.112	3629			179.305	8776.95
	124.421	8449.62			67.8195	9197.28			102.987	4399.78			193.883	4362.5			91.4787	7500.06			117.701	5776.73			71.4322	4694.39
	106.689	6180.29			134.613	6900.34			121.764	5122.66			168.142	5602.29			140.701	5910.04			60.7656	5011.13			138.281	6744.23
	135.073	6036.79			86.1386	4175.22			135.76	3611.15			161.897	4666.99			138.365	6117.41			173.205	3894.12			85.3211	7717.36
	72.6751	6244.2			94.0776	7229.2			118.841	6169.04			123.645	6432.49			86.324	5359.62			210.66	2632.37			86.4447	6389.85
	97.7171	8908.21			82.6203	11246.9			104.991	6112.93			85.1202	6379.38			186.01	6997.75			119.626	5163.33			91.1919	7337.41
	103.535	8409.27			173.45	4828.74			88.5931	8968.23			143.344	7940.36			123.979	8842.41			197.821	2819.37			123.87	6351.8
	140.898	7731.36			162.636	5277.48			101.597	6090.99			162.121	6675.16			99.0313	6924.11			143.07	3588.28			91.4293	2071.21
	62.8231	5666.33			114.501	4557.07			154.138	5173.25			93.1629	5269.16			48.0925	5013.52			146.26	4281.47			198.197	2573.7
	139.667	5996.08			92.8646	5108.2			76.7312	5022.39			146.573	4152.9			188.063	6768.19			125.746	5921.01			141.196	5164.71
	146.351	8697.96			132.36	4030.64			98.978	3779.31			104.636	9868.54			127.827	11590.8			150.023	9208.06			152.452	3854.58
	125.94	6236.15			99.5427	4751.41			125.503	6359.29			127.505	12518.9			85.859	4829.78			84.6434	12619.2			112.098	6003.16
	57.3661	7140.67			135.894	7486.3			125.148	4770.12			111.069	5163.97			160.364	5773.69			99.1147	2733.15			153.387	4283.35
	122.813	6032.46											124.459	7883.15			82.9813	4285.51			106.614	4341.04			114.22	3445.96
	112.557	9633.75		n	15	15		n	15	15			127.479	6540.68			207.679	6691.46			86.3206	6185.49			127.557	4839.87
	150.414	7897.97		Minimum	67.8195	4030.64		Minimum	76.7312	3453.18			107.909	8114.55			125.357	3051.83			82.344	3870.9			153.462	2678.72
	100.272	7204.75		Maxmum	173.45	11246.9		Maxmum	170.999	9838.3			139.035	4089.2			133.088	6253.85			86.9867	5965.72			161.027	4269.21
	120.086	5997.59		Average	113.728	6144.63		Average	118.43	5843.66			140.228	5498.64			153.339	5529.32							183.23	2805.6
	104.909	9013.82		SD	30.6208	2087.35		SD	26.5096	1976.89							209.565	7215.72		n	19	19			164.472	4865.43
	110.869	5004.54										n	20	20			198.861	6859.48		Minimum	60.7656	2632.37			59.0944	7576.78
												Minimum	85.1202	4089.2			165.081	4804.65		Maxmum	210.66	12619.2			207.2	5386.36
n	22	22										Maxmum	193.883	12518.9			126.627	5781.88		Average	127.794	5210.53			109.318	6458.16
Minimum	57.3661	5004.54										Average	129.553	6548.68			115.546	4708.91		SD	40.8719	2410.53
Maxmum	150.414	10120										SD	27.9842	2047.78			109.156	4519.48						n	24	24
Average	112.897	7260.04																						Minimum	59.0944	2071.21
SD	25.1279	1478.23														n	26	26						Maxmum	207.2	8776.95
																Minimum	48.0925	3051.83						Average	129.212	5185.12
																Maxmum	209.565	11590.8						SD	40.7472	1795.24
																Average	129.426	6308.52
																SD	44.055	1727.37

## Sheet: Starvation
Day 0	Mean fluorescence intensity (a.u.)	Area [µm²]		Day 4	Mean fluorescence intensity (a.u.)	Area [µm²]		Day 8	Mean fluorescence intensity (a.u.)	Area [µm²]		Day 12	Mean fluorescence intensity (a.u.)	Area [µm²]		Day 20	Mean fluorescence intensity (a.u.)	Area [µm²]		Day 24	Mean fluorescence intensity (a.u.)	Area [µm²]
	102.968	10120			84.7515	5323.31			132.945	3677.47			51.6064	2974.61			68.344	3833.81			71.3992	7270.46
	132.797	7739.16			100.429	7080.9			81.937	2912.54			72.5209	1781.38			72.3345	4833.48			55.2318	4271.87
	112.905	5379.83			121.322	7962.67			59.0176	2366.19			126.405	4458.9			64.4094	2843.87			81.1227	4465.03
	124.421	8449.62			71.7501	5010.19			90.9821	2911.5			81.1537	2729.97			142.264	3165.1			58.4957	6427.92
	106.689	6180.29			75.7425	6510.61			154.95	3165.48			74.38	2758.06			62.0753	1945.49			116.859	4166.46
	135.073	6036.79			141.641	5234.67			96.4794	2210.31			199.05	4252.6			118.673	3053.7			125.692	4327.17
	72.6751	6244.2			175.332	3706.56			106.483	2881.22			101.631	3957.77			106.128	2881.53			144.369	4526.08
	97.7171	8908.21			120.545	6828.24			110.503	4055.91			91.7703	4035.09			205.884	2888.14			138.244	4071
	103.535	8409.27			149.648	7648.45			89.9496	2826.85			116.875	3929.43			141.46	3742.71			49.7103	6192.61
	140.898	7731.36			136.19	6032.66			95.307	3025.96			63.8484	4282.99			123.712	7459.88			108.19	2594.33
	62.8231	5666.33			101.529	4726.32			101.697	4383.96			63.7665	3242.4			161.018	8343.94
	139.667	5996.08			113.18	4398.15			103.556	5204.38			70.6391	5882			125.857	6189.28		n	10	10
	146.351	8697.96			203.96	5864.65			88.2949	5598.92			109.043	3077.44						Minimum	49.7103	2594.33
	125.94	6236.15			134.276	2964.22			94.8075	5027.84			196.545	3209.4		n	12	12		Maxmum	144.369	7270.46
	57.3661	7140.67							98.4078	7981.47			129.862	2900.28		Minimum	62.0753	1945.49		Average	94.9314	4831.29
	122.813	6032.46		n	14	14			103.832	6247.7			52.7049	3123.92		Maxmum	205.884	8343.94		SD	34.0821	1381.24
	112.557	9633.75		Minimum	71.7501	2964.22			70.8078	4783.31						Average	116.013	4265.08
	150.414	7897.97		Maxmum	203.96	7962.67						n	16	16		SD	44.1611	2027.45
	100.272	7204.75		Average	123.593	5663.69		n	17	17		Minimum	51.6064	1781.38
	120.086	5997.59		SD	37.2574	1462.55		Minimum	59.0176	2210.31		Maxmum	199.05	5882
	104.909	9013.82						Maxmum	154.95	7981.47		Average	100.113	3537.26
	110.869	5004.54						Average	98.821	4074.18		SD	45.4495	953.398
								SD	21.658	1566.35
n	22	22
Minimum	57.3661	5004.54
Maxmum	150.414	10120
Average	112.897	7260.04
SD	25.1279	1478.23
