# Supplementary material for: Mitochondrial density and cell area changes in the ciliate Paramecium bursaria under constant darkness: effects of symbiotic Chlorella variabilis and nutrient availability
Source: Sci Rep. 2026 Feb 27;16:11279. doi: 10.1038/s41598-026-41878-5 (PMC13049119; doi:10.1038/s41598-026-41878-5)
Supplement: Supplementary file 3 — Supplementary Material 3 [file 41598_2026_41878_MOESM3_ESM.xlsx]

## Sheet: Feeding
Day 0	Mean fluorescence intensity (a.u.)	Area [µm²]		Day 5	Mean fluorescence intensity (a.u.)	Area [µm²]		Day 10	Mean fluorescence intensity (a.u.)	Area [µm²]		Day 15	Mean fluorescence intensity (a.u.)	Area [µm²]		Day 20	Mean fluorescence intensity (a.u.)	Area [µm²]		Day 25	Mean fluorescence intensity (a.u.)	Area [µm²]		Day 30	Mean fluorescence intensity (a.u.)	Area [µm²]
	123.545	7637.21			101.582	4285.99			54.3193	4838.11			190.971	6934.15			130.237	9529.66			176.227	9815.72			95.4034	7486.12
	161.078	4537.27			108.261	4435.27			178.383	4250.44			173.424	7706.23			145.025	7010.86			179.93	3298.85			156.086	6566.5
	120.202	3598.81			89.7994	6835.93			127.951	3263.31			169.88	7651.66			131.485	6959.52			144.312	3028.87			110.802	9342.28
	118.74	5885.37			133.344	5599.04			93.3645	4233.77			171.498	10503.8			168.299	7382.36			103.482	5587.83			164.495	8522.49
	117.882	7584.78			200.622	6075.55			195.069	7081.03			104.059	6245.01			46.9732	5794.87			211.494	5475.34			162.41	6026.59
	159.784	5522.07			188.439	5443.23			137.9	6972.58			144.237	6895.29			165.123	4212.28			126.194	5075.43			96.5543	4051.01
	133.142	3530.94			97.7679	4487.08			88.4681	7984.38			210.567	6600.58			149.98	5408.73			186.945	4207.4			137.733	5091.68
	88.7212	8071.08			156.799	6746.76			87.7163	4976.7			156.883	8611.07			112.139	6766.2			219.584	5686.15			92.7492	8030.91
	106.088	7856.35			156.373	4300.97			208.593	8756.01			187.655	5931.96			101.86	8322.69			131.44	8823.85			148.107	5980.03
	103.372	8936.47			149.814	4776.21			181.3	6815.63			184.812	7081.05			146.246	8684.11			197.44	4899.68			84.1772	5921.43
	169.265	6971.64			174.315	6732.59			188.769	7577.8			158.937	7092.1			122.499	8142.44			208.982	5322.34			176.142	8902.45
	160.573	6366.53			197.018	4219.45			102.032	6467.31			183.053	4212.75			87.5165	6001.94			102.11	7734.08			84.7924	5361.27
	84.1787	7452.88			93.3624	5243.9			131.264	4714.02			172.361	5047.45							85.4864	4294
	182.499	4893.02			203.141	4542.42			183.465	4829.6			202.473	7243.45		n	12	12			98.3574	4830.85		n	12	12
	178.908	6841.97			173.711	5244.18			147.077	5296.04			56.0468	6308.26		Minimum	46.9732	4212.28			179.237	4933.91		Minimum	84.1772	4051.01
	104.483	4328.48			84.9371	6391.4			119.415	11793.5						Maxmum	168.299	9529.66			96.998	7625		Maxmum	176.142	9342.28
	130.902	4329.44			168.36	3321.88			130.303	10831		n	15	15		Average	125.615	7017.97			193.389	4221.06		Average	125.788	6773.56
	185.449	4359.12			129.651	5264.4			138.216	4892.11		Minimum	56.0468	4212.75		SD	34.6755	1514.8						SD	34.9543	1664.34
	91.6996	3998.76			91.7848	6192.65			116.984	5118.52		Maxmum	210.567	10503.8						n	17	17
	89.2768	10392			162.723	5490.27			148.953	6721.57		Average	164.457	6937.66						Minimum	85.4864	3028.87
	122.949	7414.89							144.29	10004		SD	39.3627	1457.91						Maxmum	219.584	9815.72
	143.687	8228.71		n	20	20														Average	155.389	5580.02
	91.799	5564.94		Minimum	84.9371	3321.88		n	21	21										SD	46.4923	1873.62
	161.708	3887.55		Maxmum	203.141	6835.93		Minimum	54.3193	3263.31
	191.705	7007.89		Average	143.09	5281.46		Maxmum	208.593	11793.5
	139.328	4098.12		SD	40.9231	989.536		Average	138.278	6543.69
	137.586	4664.32						SD	40.5549	2300.65
	78.9385	5441.78
	110.218	4046.51
	197.094	4799.63
n	30	30
Minimum	78.9385	3530.94
Maxmum	197.094	10392
Average	132.827	5941.62
SD	35.1103	1819.37

## Sheet: Starvation
Day 0	Mean fluorescence intensity (a.u.)	Area [µm²]		Day 4	Mean fluorescence intensity (a.u.)	Area [µm²]		Day 7	Mean fluorescence intensity (a.u.)	Area [µm²]		Day 10	Mean fluorescence intensity (a.u.)	Area [µm²]		Day 15	Mean fluorescence intensity (a.u.)	Area [µm²]		Day 17	Mean fluorescence intensity (a.u.)	Area [µm²]
	123.545	7637.21			157.324	5909.65			119.141	3189.53			81.0337	2921.47			192.398	7385.4			71.374	7607.61
	161.078	4537.27			136.6	5544.63			49.7043	2652.92			128.244	3838.23			186.619	4222.78			185.644	5712.52
	120.202	3598.81			119.197	3793.99			89.3353	2758.78			74.3057	2844.45			60.037	4417.8			172.293	6682.05
	118.74	5885.37			84.5448	3900.46			144.502	2903.49			54.9843	2334.39			162.94	3881.88			65.7622	8060.44
	117.882	7584.78			48	4418.23			135.337	3924.81			57.2879	3639.23			138.152	8858.36			112.554	7065.82
	159.784	5522.07			95.0598	4222.9			191.372	3883.81			87.7007	3001.37			120.975	5477.52			101.399	7688.15
	133.142	3530.94			83.7052	2933.71			74.8473	8673			108.22	2288.72			159.83	4225.2			107.97	7378.56
	88.7212	8071.08			116.276	4059.88			129.332	2738.96			89.7661	4320.94			97.6305	7634.75			142.305	5807.49
	106.088	7856.35			105.739	4993.88			81.7087	5166.02			119.72	4929.99			41.9896	3035.14			82.519	8412.1
	103.372	8936.47			97.5801	3408.95			181.298	2167.6			54.0943	3515.62			96.8151	6134.32			111.434	8577.03
	169.265	6971.64			104.016	3973.99			151.52	4877.9			131.142	3675.88			63.8183	6159.07
	160.573	6366.53			153.149	3262.36			169.979	3730.21			77.8759	8703.39			81.1797	3215.49		n	10	10
	84.1787	7452.88			109.918	2902.21			122.571	2723.82			125.739	3430.52			136.059	6016.08		Minimum	65.7622	5712.52
	182.499	4893.02			134.499	5868.7			188.067	8449.84			96.0766	5769.49			186.748	7956.15		Maxmum	185.644	8577.03
	178.908	6841.97			175.457	3792.13			181.554	4296.82			124.442	2849.97			153.696	5411.4		Average	115.325	7299.18
	104.483	4328.48			123.988	4173.07			78.7396	7366.29			37.055	4459.58			52.1133	6422.82		SD	40.3503	993.404
	130.902	4329.44			130.966	3156.51			102.701	4018.64							65.4163	6024.15
	185.449	4359.12			70.0881	6547.51			75.3216	2971.04		n	16	16			145.325	7847.09
	91.6996	3998.76			82.0634	5035.96						Minimum	37.055	2288.72			121.719	4664.57
	89.2768	10392			101.899	4569.72		n	18	18		Maxmum	131.142	8703.39
	122.949	7414.89			77.5014	4629.2		Minimum	49.7043	2167.6		Average	90.4805	3907.7		n	19	19
	143.687	8228.71			84.9913	5543.82		Maxmum	191.372	8673		SD	30.2599	1584.03		Minimum	41.9896	3035.14
	91.799	5564.94			85.6185	4411.99		Average	125.946	4249.64						Maxmum	192.398	8858.36
	161.708	3887.55			117.718	2975.08		SD	45.0118	1985.37						Average	119.13	5736.31
	191.705	7007.89			75.9755	5743.12										SD	48.8133	1685.68
	139.328	4098.12			121.814	5353.36
	137.586	4664.32			90.8578	5545.58
	78.9385	5441.78			59.3281	6043.65
	110.218	4046.51			83.6328	5821.81
	197.094	4799.63			104.423	2529.58
n	30	30		n	30	30
Minimum	78.9385	3530.94		Minimum	48	2529.58
Maxmum	197.094	10392		Maxmum	175.457	6547.51
Average	132.827	5941.62		Average	104.398	4502.19
SD	35.1103	1819.37		SD	29.2778	1114.97
