# Supplementary material for: Mitochondrial density and cell area changes in the ciliate Paramecium bursaria under constant darkness: effects of symbiotic Chlorella variabilis and nutrient availability
Source: Sci Rep. 2026 Feb 27;16:11279. doi: 10.1038/s41598-026-41878-5 (PMC13049119; doi:10.1038/s41598-026-41878-5)
Supplement: Supplementary file 4 — Supplementary Material 4 [file 41598_2026_41878_MOESM4_ESM.xlsx]

## Sheet: Fig1_LongData_Clean
Condition	Day	Variable	Value
Feeding	0	Mean DIC image intensity (a.u.)	176.26
Feeding	0	Area [µm²]	4362.21
Feeding	0	Mean DIC image intensity (a.u.)	190.307
Feeding	0	Area [µm²]	6313
Feeding	0	Mean DIC image intensity (a.u.)	179.483
Feeding	0	Area [µm²]	3375.78
Feeding	0	Mean DIC image intensity (a.u.)	177.205
Feeding	0	Area [µm²]	4137.96
Feeding	0	Mean DIC image intensity (a.u.)	178.665
Feeding	0	Area [µm²]	4221.1
Feeding	0	Mean DIC image intensity (a.u.)	184.115
Feeding	0	Area [µm²]	4463.65
Feeding	0	Mean DIC image intensity (a.u.)	188.657
Feeding	0	Area [µm²]	4049.78
Feeding	0	Mean DIC image intensity (a.u.)	184.253
Feeding	0	Area [µm²]	4162.18
Feeding	0	Mean DIC image intensity (a.u.)	186.096
Feeding	0	Area [µm²]	5962.85
Feeding	0	Mean DIC image intensity (a.u.)	197.946
Feeding	0	Area [µm²]	6553.15
Feeding	0	Mean DIC image intensity (a.u.)	198.871
Feeding	0	Area [µm²]	6292.63
Feeding	4	Mean DIC image intensity (a.u.)	183.049
Feeding	4	Area [µm²]	3917.32
Feeding	4	Mean DIC image intensity (a.u.)	174.758
Feeding	4	Area [µm²]	2965.31
Feeding	4	Mean DIC image intensity (a.u.)	182.967
Feeding	4	Area [µm²]	4396.21
Feeding	4	Mean DIC image intensity (a.u.)	192.568
Feeding	4	Area [µm²]	5593.3
Feeding	4	Mean DIC image intensity (a.u.)	197.988
Feeding	4	Area [µm²]	9806.6
Feeding	4	Mean DIC image intensity (a.u.)	197.641
Feeding	4	Area [µm²]	8108.3
Feeding	4	Mean DIC image intensity (a.u.)	210.797
Feeding	4	Area [µm²]	9926.9
Feeding	4	Mean DIC image intensity (a.u.)	192.241
Feeding	4	Area [µm²]	5574.09
Feeding	4	Mean DIC image intensity (a.u.)	191.13
Feeding	4	Area [µm²]	6881.59
Feeding	4	Mean DIC image intensity (a.u.)	194.903
Feeding	4	Area [µm²]	5605.33
Feeding	4	Mean DIC image intensity (a.u.)	198.971
Feeding	4	Area [µm²]	8838.95
Feeding	4	Mean DIC image intensity (a.u.)	178.394
Feeding	4	Area [µm²]	6185.26
Feeding	4	Mean DIC image intensity (a.u.)	201.53
Feeding	4	Area [µm²]	9807.17
Feeding	4	Mean DIC image intensity (a.u.)	175.973
Feeding	4	Area [µm²]	4177.58
Feeding	4	Mean DIC image intensity (a.u.)	168.374
Feeding	4	Area [µm²]	4951.07
Feeding	4	Mean DIC image intensity (a.u.)	172.585
Feeding	4	Area [µm²]	4806.29
Feeding	4	Mean DIC image intensity (a.u.)	203.134
Feeding	4	Area [µm²]	10149.9
Feeding	8	Mean DIC image intensity (a.u.)	194.508
Feeding	8	Area [µm²]	3266.47
Feeding	8	Mean DIC image intensity (a.u.)	196.338
Feeding	8	Area [µm²]	4800.49
Feeding	8	Mean DIC image intensity (a.u.)	196.819
Feeding	8	Area [µm²]	3595.91
Feeding	8	Mean DIC image intensity (a.u.)	197.186
Feeding	8	Area [µm²]	5586.47
Feeding	8	Mean DIC image intensity (a.u.)	210.313
Feeding	8	Area [µm²]	4535.55
Feeding	8	Mean DIC image intensity (a.u.)	199.877
Feeding	8	Area [µm²]	4454.9
Feeding	8	Mean DIC image intensity (a.u.)	206.53
Feeding	8	Area [µm²]	4352.04
Feeding	8	Mean DIC image intensity (a.u.)	212.291
Feeding	8	Area [µm²]	3014.18
Feeding	8	Mean DIC image intensity (a.u.)	191.941
Feeding	8	Area [µm²]	5838.04
Feeding	8	Mean DIC image intensity (a.u.)	198.039
Feeding	8	Area [µm²]	5804.9
Feeding	8	Mean DIC image intensity (a.u.)	204.861
Feeding	8	Area [µm²]	4836.24
Feeding	8	Mean DIC image intensity (a.u.)	198.635
Feeding	8	Area [µm²]	4728.1
Feeding	8	Mean DIC image intensity (a.u.)	199.933
Feeding	8	Area [µm²]	2964.37
Feeding	8	Mean DIC image intensity (a.u.)	204.8
Feeding	8	Area [µm²]	4773.19
Feeding	8	Mean DIC image intensity (a.u.)	205.177
Feeding	8	Area [µm²]	6371.03
Feeding	8	Mean DIC image intensity (a.u.)	199.587
Feeding	8	Area [µm²]	3758.47
Feeding	8	Mean DIC image intensity (a.u.)	192.327
Feeding	8	Area [µm²]	5077.49
Feeding	12	Mean DIC image intensity (a.u.)	209.008
Feeding	12	Area [µm²]	3718.69
Feeding	12	Mean DIC image intensity (a.u.)	207.006
Feeding	12	Area [µm²]	5259.62
Feeding	12	Mean DIC image intensity (a.u.)	208.906
Feeding	12	Area [µm²]	4796.86
Feeding	12	Mean DIC image intensity (a.u.)	200.652
Feeding	12	Area [µm²]	3554.23
Feeding	12	Mean DIC image intensity (a.u.)	208.59
Feeding	12	Area [µm²]	6629.6
Feeding	12	Mean DIC image intensity (a.u.)	211.208
Feeding	12	Area [µm²]	5243.17
Feeding	12	Mean DIC image intensity (a.u.)	206.72
Feeding	12	Area [µm²]	4943.6
Feeding	12	Mean DIC image intensity (a.u.)	209.994
Feeding	12	Area [µm²]	5127.2
Feeding	12	Mean DIC image intensity (a.u.)	211.722
Feeding	12	Area [µm²]	3319.77
Feeding	12	Mean DIC image intensity (a.u.)	198.172
Feeding	12	Area [µm²]	6731.36
Feeding	12	Mean DIC image intensity (a.u.)	210.063
Feeding	12	Area [µm²]	6601.36
Feeding	12	Mean DIC image intensity (a.u.)	211.377
Feeding	12	Area [µm²]	5656.71
Feeding	12	Mean DIC image intensity (a.u.)	204.252
Feeding	12	Area [µm²]	4848.31
Feeding	12	Mean DIC image intensity (a.u.)	210.936
Feeding	12	Area [µm²]	5319.98
Feeding	12	Mean DIC image intensity (a.u.)	210.092
Feeding	12	Area [µm²]	5377.25
Feeding	12	Mean DIC image intensity (a.u.)	211.203
Feeding	12	Area [µm²]	6870.75
Feeding	16	Mean DIC image intensity (a.u.)	212.125
Feeding	16	Area [µm²]	3662.47
Feeding	16	Mean DIC image intensity (a.u.)	214.51
Feeding	16	Area [µm²]	5948.23
Feeding	16	Mean DIC image intensity (a.u.)	208.899
Feeding	16	Area [µm²]	9776.82
Feeding	16	Mean DIC image intensity (a.u.)	205.89
Feeding	16	Area [µm²]	5392.34
Feeding	16	Mean DIC image intensity (a.u.)	203.927
Feeding	16	Area [µm²]	6402.25
Feeding	16	Mean DIC image intensity (a.u.)	214.709
Feeding	16	Area [µm²]	5941.03
Feeding	16	Mean DIC image intensity (a.u.)	189.999
Feeding	16	Area [µm²]	3848.02
Feeding	16	Mean DIC image intensity (a.u.)	191.965
Feeding	16	Area [µm²]	4046.75
Feeding	16	Mean DIC image intensity (a.u.)	212.162
Feeding	16	Area [µm²]	5350.52
Feeding	16	Mean DIC image intensity (a.u.)	203.986
Feeding	16	Area [µm²]	4148.81
Feeding	16	Mean DIC image intensity (a.u.)	212.578
Feeding	16	Area [µm²]	4771.57
Feeding	16	Mean DIC image intensity (a.u.)	210.081
Feeding	16	Area [µm²]	5060.12
Feeding	16	Mean DIC image intensity (a.u.)	212.443
Feeding	16	Area [µm²]	2967.43
Feeding	16	Mean DIC image intensity (a.u.)	201.046
Feeding	16	Area [µm²]	3088.42
Feeding	16	Mean DIC image intensity (a.u.)	211.941
Feeding	16	Area [µm²]	7681.86
Feeding	16	Mean DIC image intensity (a.u.)	211.669
Feeding	16	Area [µm²]	5375.96
Feeding	16	Mean DIC image intensity (a.u.)	211.832
Feeding	16	Area [µm²]	6452.08
Feeding	16	Mean DIC image intensity (a.u.)	212.945
Feeding	16	Area [µm²]	5885.17
Feeding	16	Mean DIC image intensity (a.u.)	196.328
Feeding	16	Area [µm²]	5279.39
Feeding	16	Mean DIC image intensity (a.u.)	198.856
Feeding	16	Area [µm²]	5090.8
Feeding	16	Mean DIC image intensity (a.u.)	203.463
Feeding	16	Area [µm²]	5953.3
Feeding	16	Mean DIC image intensity (a.u.)	207.12
Feeding	16	Area [µm²]	4148.18
Feeding	16	Mean DIC image intensity (a.u.)	213.3
Feeding	16	Area [µm²]	5172.27
Feeding	20	Mean DIC image intensity (a.u.)	206.734
Feeding	20	Area [µm²]	3418.31
Feeding	20	Mean DIC image intensity (a.u.)	215.109
Feeding	20	Area [µm²]	4111.29
Feeding	20	Mean DIC image intensity (a.u.)	200.698
Feeding	20	Area [µm²]	2943.53
Feeding	20	Mean DIC image intensity (a.u.)	205.171
Feeding	20	Area [µm²]	1755.91
Feeding	20	Mean DIC image intensity (a.u.)	216.675
Feeding	20	Area [µm²]	4025.42
Feeding	20	Mean DIC image intensity (a.u.)	220.992
Feeding	20	Area [µm²]	3741.19
Feeding	20	Mean DIC image intensity (a.u.)	212.728
Feeding	20	Area [µm²]	3628.09
Feeding	20	Mean DIC image intensity (a.u.)	209.125
Feeding	20	Area [µm²]	3422.83
Feeding	20	Mean DIC image intensity (a.u.)	212.303
Feeding	20	Area [µm²]	2587.57
Feeding	20	Mean DIC image intensity (a.u.)	211.914
Feeding	20	Area [µm²]	3858.89
Feeding	20	Mean DIC image intensity (a.u.)	210.744
Feeding	20	Area [µm²]	4385.55
Feeding	20	Mean DIC image intensity (a.u.)	207.84
Feeding	20	Area [µm²]	5717.11
Feeding	20	Mean DIC image intensity (a.u.)	217.515
Feeding	20	Area [µm²]	3574.96
Feeding	20	Mean DIC image intensity (a.u.)	202.477
Feeding	20	Area [µm²]	3429.7
Feeding	20	Mean DIC image intensity (a.u.)	213.313
Feeding	20	Area [µm²]	3542.24
Feeding	20	Mean DIC image intensity (a.u.)	205.211
Feeding	20	Area [µm²]	3782.86
Feeding	20	Mean DIC image intensity (a.u.)	206.976
Feeding	20	Area [µm²]	7528.68
Feeding	20	Mean DIC image intensity (a.u.)	211.975
Feeding	20	Area [µm²]	3647.52
Feeding	20	Mean DIC image intensity (a.u.)	205.76
Feeding	20	Area [µm²]	3187.6
Feeding	28	Mean DIC image intensity (a.u.)	215.08
Feeding	28	Area [µm²]	3621.71
Feeding	28	Mean DIC image intensity (a.u.)	217.104
Feeding	28	Area [µm²]	4419.18
Feeding	28	Mean DIC image intensity (a.u.)	219.647
Feeding	28	Area [µm²]	5457
Feeding	28	Mean DIC image intensity (a.u.)	213.601
Feeding	28	Area [µm²]	3840.73
Feeding	28	Mean DIC image intensity (a.u.)	216.063
Feeding	28	Area [µm²]	5915.72
Feeding	28	Mean DIC image intensity (a.u.)	217.756
Feeding	28	Area [µm²]	6287.5
Feeding	28	Mean DIC image intensity (a.u.)	218.269
Feeding	28	Area [µm²]	4430.72
Feeding	28	Mean DIC image intensity (a.u.)	216.599
Feeding	28	Area [µm²]	5553.55
Feeding	28	Mean DIC image intensity (a.u.)	218.898
Feeding	28	Area [µm²]	6959.94
Feeding	28	Mean DIC image intensity (a.u.)	218.357
Feeding	28	Area [µm²]	4925.77
Feeding	28	Mean DIC image intensity (a.u.)	209.958
Feeding	28	Area [µm²]	3491.1
Feeding	28	Mean DIC image intensity (a.u.)	214.822
Feeding	28	Area [µm²]	4285.22
Feeding	28	Mean DIC image intensity (a.u.)	214.325
Feeding	28	Area [µm²]	2987.5
Feeding	28	Mean DIC image intensity (a.u.)	220.423
Feeding	28	Area [µm²]	6410.34
Feeding	28	Mean DIC image intensity (a.u.)	216.593
Feeding	28	Area [µm²]	4550.04
Feeding	28	Mean DIC image intensity (a.u.)	216.738
Feeding	28	Area [µm²]	3555.22
Feeding	28	Mean DIC image intensity (a.u.)	213.107
Feeding	28	Area [µm²]	2609.72
Feeding	28	Mean DIC image intensity (a.u.)	216.161
Feeding	28	Area [µm²]	5844.33
Feeding	28	Mean DIC image intensity (a.u.)	217.661
Feeding	28	Area [µm²]	4798.24
Feeding	35	Mean DIC image intensity (a.u.)	210.05
Feeding	35	Area [µm²]	4251.51
Feeding	35	Mean DIC image intensity (a.u.)	218.925
Feeding	35	Area [µm²]	4801.76
Feeding	35	Mean DIC image intensity (a.u.)	217.105
Feeding	35	Area [µm²]	6593.69
Feeding	35	Mean DIC image intensity (a.u.)	214.154
Feeding	35	Area [µm²]	4354.95
Feeding	35	Mean DIC image intensity (a.u.)	221.895
Feeding	35	Area [µm²]	5426.55
Feeding	35	Mean DIC image intensity (a.u.)	218.361
Feeding	35	Area [µm²]	4904.2
Feeding	35	Mean DIC image intensity (a.u.)	215.615
Feeding	35	Area [µm²]	4337.13
Feeding	35	Mean DIC image intensity (a.u.)	218.04
Feeding	35	Area [µm²]	5978.78
Feeding	35	Mean DIC image intensity (a.u.)	222.622
Feeding	35	Area [µm²]	6932.59
Feeding	35	Mean DIC image intensity (a.u.)	220.181
Feeding	35	Area [µm²]	4074.46
Feeding	35	Mean DIC image intensity (a.u.)	221.683
Feeding	35	Area [µm²]	6475.33
Feeding	35	Mean DIC image intensity (a.u.)	219.042
Feeding	35	Area [µm²]	4250.01
Feeding	35	Mean DIC image intensity (a.u.)	222.932
Feeding	35	Area [µm²]	5626.44
Feeding	35	Mean DIC image intensity (a.u.)	221.931
Feeding	35	Area [µm²]	8466.8
Feeding	35	Mean DIC image intensity (a.u.)	221.139
Feeding	35	Area [µm²]	5036.83
Feeding	35	Mean DIC image intensity (a.u.)	221.562
Feeding	35	Area [µm²]	6527.02
Feeding	35	Mean DIC image intensity (a.u.)	215.351
Feeding	35	Area [µm²]	4862.31
Feeding	35	Mean DIC image intensity (a.u.)	221.381
Feeding	35	Area [µm²]	5398.25
Feeding	35	Mean DIC image intensity (a.u.)	217.454
Feeding	35	Area [µm²]	4579.82
Feeding	35	Mean DIC image intensity (a.u.)	219.033
Feeding	35	Area [µm²]	4799.54
Starvation	0	Mean DIC image intensity (a.u.)	176.26
Starvation	0	Area [µm²]	4362.21
Starvation	0	Mean DIC image intensity (a.u.)	190.307
Starvation	0	Area [µm²]	6313
Starvation	0	Mean DIC image intensity (a.u.)	179.483
Starvation	0	Area [µm²]	3375.78
Starvation	0	Mean DIC image intensity (a.u.)	177.205
Starvation	0	Area [µm²]	4137.96
Starvation	0	Mean DIC image intensity (a.u.)	178.665
Starvation	0	Area [µm²]	4221.1
Starvation	0	Mean DIC image intensity (a.u.)	184.115
Starvation	0	Area [µm²]	4463.65
Starvation	0	Mean DIC image intensity (a.u.)	188.657
Starvation	0	Area [µm²]	4049.78
Starvation	0	Mean DIC image intensity (a.u.)	184.253
Starvation	0	Area [µm²]	4162.18
Starvation	0	Mean DIC image intensity (a.u.)	186.096
Starvation	0	Area [µm²]	5962.85
Starvation	0	Mean DIC image intensity (a.u.)	197.946
Starvation	0	Area [µm²]	6553.15
Starvation	0	Mean DIC image intensity (a.u.)	198.871
Starvation	0	Area [µm²]	6292.63
Starvation	4	Mean DIC image intensity (a.u.)	174.389
Starvation	4	Area [µm²]	4961.86
Starvation	4	Mean DIC image intensity (a.u.)	169.038
Starvation	4	Area [µm²]	6385.3
Starvation	4	Mean DIC image intensity (a.u.)	176.646
Starvation	4	Area [µm²]	2888.36
Starvation	4	Mean DIC image intensity (a.u.)	166.041
Starvation	4	Area [µm²]	3751.36
Starvation	4	Mean DIC image intensity (a.u.)	178.395
Starvation	4	Area [µm²]	4217.45
Starvation	4	Mean DIC image intensity (a.u.)	191.59
Starvation	4	Area [µm²]	7694.08
Starvation	4	Mean DIC image intensity (a.u.)	175.499
Starvation	4	Area [µm²]	5275.38
Starvation	4	Mean DIC image intensity (a.u.)	182.022
Starvation	4	Area [µm²]	5044.71
Starvation	4	Mean DIC image intensity (a.u.)	182.468
Starvation	4	Area [µm²]	6028.84
Starvation	4	Mean DIC image intensity (a.u.)	178.777
Starvation	4	Area [µm²]	6264.21
Starvation	4	Mean DIC image intensity (a.u.)	186.878
Starvation	4	Area [µm²]	3113.43
Starvation	4	Mean DIC image intensity (a.u.)	195.083
Starvation	4	Area [µm²]	5251.7
Starvation	4	Mean DIC image intensity (a.u.)	174.569
Starvation	4	Area [µm²]	3818.01
Starvation	4	Mean DIC image intensity (a.u.)	199.383
Starvation	4	Area [µm²]	7108.46
Starvation	4	Mean DIC image intensity (a.u.)	178.923
Starvation	4	Area [µm²]	2735.46
Starvation	4	Mean DIC image intensity (a.u.)	179.844
Starvation	4	Area [µm²]	4424.3
Starvation	7	Mean DIC image intensity (a.u.)	191.664
Starvation	7	Area [µm²]	2976.85
Starvation	7	Mean DIC image intensity (a.u.)	198.556
Starvation	7	Area [µm²]	4256.14
Starvation	7	Mean DIC image intensity (a.u.)	207.31
Starvation	7	Area [µm²]	4333.25
Starvation	7	Mean DIC image intensity (a.u.)	211.531
Starvation	7	Area [µm²]	4995.75
Starvation	7	Mean DIC image intensity (a.u.)	198.65
Starvation	7	Area [µm²]	3352.02
Starvation	7	Mean DIC image intensity (a.u.)	208.296
Starvation	7	Area [µm²]	2631.64
Starvation	7	Mean DIC image intensity (a.u.)	196.385
Starvation	7	Area [µm²]	3541.95
Starvation	7	Mean DIC image intensity (a.u.)	206.251
Starvation	7	Area [µm²]	7778.52
Starvation	7	Mean DIC image intensity (a.u.)	207.436
Starvation	7	Area [µm²]	6631.68
Starvation	7	Mean DIC image intensity (a.u.)	197.517
Starvation	7	Area [µm²]	3135.1
Starvation	7	Mean DIC image intensity (a.u.)	205.749
Starvation	7	Area [µm²]	4329.38
Starvation	7	Mean DIC image intensity (a.u.)	204.022
Starvation	7	Area [µm²]	3657.86
Starvation	7	Mean DIC image intensity (a.u.)	202.05
Starvation	7	Area [µm²]	4218.03
Starvation	7	Mean DIC image intensity (a.u.)	206.114
Starvation	7	Area [µm²]	3471.17
Starvation	7	Mean DIC image intensity (a.u.)	201.5
Starvation	7	Area [µm²]	4092.7
Starvation	7	Mean DIC image intensity (a.u.)	210.433
Starvation	7	Area [µm²]	4339.98
Starvation	7	Mean DIC image intensity (a.u.)	200.849
Starvation	7	Area [µm²]	5352.23
Starvation	7	Mean DIC image intensity (a.u.)	203.453
Starvation	7	Area [µm²]	5486.35
Starvation	7	Mean DIC image intensity (a.u.)	204.259
Starvation	7	Area [µm²]	5033.09
Starvation	11	Mean DIC image intensity (a.u.)	192.605
Starvation	11	Area [µm²]	3836.92
Starvation	11	Mean DIC image intensity (a.u.)	199.036
Starvation	11	Area [µm²]	3052.97
Starvation	11	Mean DIC image intensity (a.u.)	207.505
Starvation	11	Area [µm²]	4715.75
Starvation	11	Mean DIC image intensity (a.u.)	208.518
Starvation	11	Area [µm²]	4247.28
Starvation	11	Mean DIC image intensity (a.u.)	209.231
Starvation	11	Area [µm²]	2933.3
Starvation	11	Mean DIC image intensity (a.u.)	210.647
Starvation	11	Area [µm²]	3097.88
Starvation	11	Mean DIC image intensity (a.u.)	204.21
Starvation	11	Area [µm²]	3899.25
Starvation	11	Mean DIC image intensity (a.u.)	205.111
Starvation	11	Area [µm²]	3959.41
Starvation	11	Mean DIC image intensity (a.u.)	209.501
Starvation	11	Area [µm²]	2972.79
Starvation	11	Mean DIC image intensity (a.u.)	206.221
Starvation	11	Area [µm²]	5161.34
Starvation	11	Mean DIC image intensity (a.u.)	207.776
Starvation	11	Area [µm²]	3623.74
Starvation	11	Mean DIC image intensity (a.u.)	204.054
Starvation	11	Area [µm²]	4658.69
Starvation	11	Mean DIC image intensity (a.u.)	210.602
Starvation	11	Area [µm²]	3528.62
Starvation	11	Mean DIC image intensity (a.u.)	200.393
Starvation	11	Area [µm²]	5179.11
Starvation	11	Mean DIC image intensity (a.u.)	202.335
Starvation	11	Area [µm²]	5347.15
Starvation	11	Mean DIC image intensity (a.u.)	195.496
Starvation	11	Area [µm²]	5977.77
Starvation	14	Mean DIC image intensity (a.u.)	208.193
Starvation	14	Area [µm²]	2991.83
Starvation	14	Mean DIC image intensity (a.u.)	207.655
Starvation	14	Area [µm²]	2521.86
Starvation	14	Mean DIC image intensity (a.u.)	209.06
Starvation	14	Area [µm²]	3051.19
Starvation	14	Mean DIC image intensity (a.u.)	212.16
Starvation	14	Area [µm²]	2422.84
Starvation	14	Mean DIC image intensity (a.u.)	214.27
Starvation	14	Area [µm²]	3144.99
Starvation	14	Mean DIC image intensity (a.u.)	207.119
Starvation	14	Area [µm²]	2002.61
Starvation	14	Mean DIC image intensity (a.u.)	202.858
Starvation	14	Area [µm²]	2316.28
Starvation	14	Mean DIC image intensity (a.u.)	212.642
Starvation	14	Area [µm²]	1832.95
Starvation	14	Mean DIC image intensity (a.u.)	203.778
Starvation	14	Area [µm²]	2311.89
Starvation	14	Mean DIC image intensity (a.u.)	211.123
Starvation	14	Area [µm²]	5065.07
Starvation	14	Mean DIC image intensity (a.u.)	215.925
Starvation	14	Area [µm²]	3724.08
Starvation	14	Mean DIC image intensity (a.u.)	218.555
Starvation	14	Area [µm²]	3992.05
Starvation	14	Mean DIC image intensity (a.u.)	216.184
Starvation	14	Area [µm²]	5691.11
Starvation	14	Mean DIC image intensity (a.u.)	207.953
Starvation	14	Area [µm²]	2244.73
Starvation	14	Mean DIC image intensity (a.u.)	213.312
Starvation	14	Area [µm²]	3737.41
Starvation	14	Mean DIC image intensity (a.u.)	215.165
Starvation	14	Area [µm²]	1718.98
Starvation	15	Mean DIC image intensity (a.u.)	219.258
Starvation	15	Area [µm²]	3627.78
Starvation	15	Mean DIC image intensity (a.u.)	208.292
Starvation	15	Area [µm²]	2921.5
Starvation	15	Mean DIC image intensity (a.u.)	216.501
Starvation	15	Area [µm²]	2060.74
Starvation	15	Mean DIC image intensity (a.u.)	207.453
Starvation	15	Area [µm²]	2606.65
Starvation	15	Mean DIC image intensity (a.u.)	212.804
Starvation	15	Area [µm²]	3674.59
Starvation	15	Mean DIC image intensity (a.u.)	217.15
Starvation	15	Area [µm²]	2469.01
Starvation	15	Mean DIC image intensity (a.u.)	218.259
Starvation	15	Area [µm²]	4246.71
Starvation	15	Mean DIC image intensity (a.u.)	212.681
Starvation	15	Area [µm²]	4565.24
Starvation	15	Mean DIC image intensity (a.u.)	215.288
Starvation	15	Area [µm²]	2270.04

## Sheet: Fig1_SampleSizes
Condition	Variable	Day	n
Feeding	Area [µm²]	0	11
Feeding	Area [µm²]	4	17
Feeding	Area [µm²]	8	17
Feeding	Area [µm²]	12	16
Feeding	Area [µm²]	16	23
Feeding	Area [µm²]	20	19
Feeding	Area [µm²]	28	19
Feeding	Area [µm²]	35	20
Feeding	Mean DIC image intensity (a.u.)	0	11
Feeding	Mean DIC image intensity (a.u.)	4	17
Feeding	Mean DIC image intensity (a.u.)	8	17
Feeding	Mean DIC image intensity (a.u.)	12	16
Feeding	Mean DIC image intensity (a.u.)	16	23
Feeding	Mean DIC image intensity (a.u.)	20	19
Feeding	Mean DIC image intensity (a.u.)	28	19
Feeding	Mean DIC image intensity (a.u.)	35	20
Starvation	Area [µm²]	0	11
Starvation	Area [µm²]	4	16
Starvation	Area [µm²]	7	19
Starvation	Area [µm²]	11	16
Starvation	Area [µm²]	14	16
Starvation	Area [µm²]	15	9
Starvation	Mean DIC image intensity (a.u.)	0	11
Starvation	Mean DIC image intensity (a.u.)	4	16
Starvation	Mean DIC image intensity (a.u.)	7	19
Starvation	Mean DIC image intensity (a.u.)	11	16
Starvation	Mean DIC image intensity (a.u.)	14	16
Starvation	Mean DIC image intensity (a.u.)	15	9

## Sheet: Fig1_Assumptions
Condition	Variable	Day	Shapiro_p	n
Feeding	Area [µm²]	0	0.0308418	11
Feeding	Area [µm²]	4	0.083987	17
Feeding	Area [µm²]	8	0.615418	17
Feeding	Area [µm²]	12	0.195915	16
Feeding	Area [µm²]	16	0.0694687	23
Feeding	Area [µm²]	20	0.001833	19
Feeding	Area [µm²]	28	0.887139	19
Feeding	Area [µm²]	35	0.0312888	20
Feeding	Mean DIC image intensity (a.u.)	0	0.306291	11
Feeding	Mean DIC image intensity (a.u.)	4	0.606918	17
Feeding	Mean DIC image intensity (a.u.)	8	0.451536	17
Feeding	Mean DIC image intensity (a.u.)	12	0.00341744	16
Feeding	Mean DIC image intensity (a.u.)	16	0.00451328	23
Feeding	Mean DIC image intensity (a.u.)	20	0.975496	19
Feeding	Mean DIC image intensity (a.u.)	28	0.646153	19
Feeding	Mean DIC image intensity (a.u.)	35	0.0696932	20
Starvation	Area [µm²]	0	0.0308418	11
Starvation	Area [µm²]	4	0.796892	16
Starvation	Area [µm²]	7	0.100458	19
Starvation	Area [µm²]	11	0.338862	16
Starvation	Area [µm²]	14	0.0748653	16
Starvation	Area [µm²]	15	0.455997	9
Starvation	Mean DIC image intensity (a.u.)	0	0.306291	11
Starvation	Mean DIC image intensity (a.u.)	4	0.485893	16
Starvation	Mean DIC image intensity (a.u.)	7	0.881174	19
Starvation	Mean DIC image intensity (a.u.)	11	0.123111	16
Starvation	Mean DIC image intensity (a.u.)	14	0.802664	16
Starvation	Mean DIC image intensity (a.u.)	15	0.381704	9

## Sheet: Fig1_Omnibus
Condition	Variable	Omnibus	Statistic	p_value	Effect_size_eps2	Levene_p	Effect_size_eta2p
Feeding	Area [µm²]	Kruskal-Wallis	29.8827	9.97797e-05	0.170767
Feeding	Mean DIC image intensity (a.u.)	Kruskal-Wallis	107.355	3.24688e-20	0.748915
Starvation	Area [µm²]	Kruskal-Wallis	25.1027	0.000133114	0.248181
Starvation	Mean DIC image intensity (a.u.)	ANOVA	64.2238	9.59479e-27		0.251033	0.798567

## Sheet: Fig1_Pairwise
day1	day2	p_raw	stat	Condition	Variable	PostHoc	p_adj_bonferroni
0	4	0.0817723	56	Feeding	Area [µm²]	Mann-Whitney U	1
0	8	0.741942	101	Feeding	Area [µm²]	Mann-Whitney U	1
0	12	0.311729	67	Feeding	Area [µm²]	Mann-Whitney U	1
0	16	0.768375	118	Feeding	Area [µm²]	Mann-Whitney U	1
0	20	0.00393353	172	Feeding	Area [µm²]	Mann-Whitney U	0.110139
0	28	0.829625	110	Feeding	Area [µm²]	Mann-Whitney U	1
0	35	0.142741	74	Feeding	Area [µm²]	Mann-Whitney U	1
4	8	0.0144655	216	Feeding	Area [µm²]	Mann-Whitney U	0.405034
4	12	0.154775	176	Feeding	Area [µm²]	Mann-Whitney U	1
4	16	0.10648	255	Feeding	Area [µm²]	Mann-Whitney U	1
4	20	9.71639e-05	285	Feeding	Area [µm²]	Mann-Whitney U	0.00272059
4	28	0.0244607	233	Feeding	Area [µm²]	Mann-Whitney U	0.684899
4	35	0.17504	215	Feeding	Area [µm²]	Mann-Whitney U	1
8	12	0.0496236	81	Feeding	Area [µm²]	Mann-Whitney U	1
8	16	0.0898296	133	Feeding	Area [µm²]	Mann-Whitney U	1
8	20	0.0174747	237	Feeding	Area [µm²]	Mann-Whitney U	0.489291
8	28	0.7755	152	Feeding	Area [µm²]	Mann-Whitney U	1
8	35	0.0608918	108	Feeding	Area [µm²]	Mann-Whitney U	1
12	16	0.920398	188	Feeding	Area [µm²]	Mann-Whitney U	1
12	20	0.00156517	248	Feeding	Area [µm²]	Mann-Whitney U	0.0438247
12	28	0.226803	189	Feeding	Area [µm²]	Mann-Whitney U	1
12	35	0.886084	165	Feeding	Area [µm²]	Mann-Whitney U	1
16	20	0.000403346	359	Feeding	Area [µm²]	Mann-Whitney U	0.0112937
16	28	0.277198	262	Feeding	Area [µm²]	Mann-Whitney U	1
16	35	0.634922	210	Feeding	Area [µm²]	Mann-Whitney U	1
20	28	0.0120476	94	Feeding	Area [µm²]	Mann-Whitney U	0.337332
20	35	2.35061e-05	39	Feeding	Area [µm²]	Mann-Whitney U	0.000658171
28	35	0.14018	137	Feeding	Area [µm²]	Mann-Whitney U	1
0	4	0.480433	78	Feeding	Mean DIC image intensity (a.u.)	Mann-Whitney U	1
0	8	0.00020225	14	Feeding	Mean DIC image intensity (a.u.)	Mann-Whitney U	0.00566299
0	12	1.96826e-05	1	Feeding	Mean DIC image intensity (a.u.)	Mann-Whitney U	0.000551112
0	16	1.39985e-05	8	Feeding	Mean DIC image intensity (a.u.)	Mann-Whitney U	0.000391957
0	20	7.61283e-06	0	Feeding	Mean DIC image intensity (a.u.)	Mann-Whitney U	0.000213159
0	28	7.61283e-06	0	Feeding	Mean DIC image intensity (a.u.)	Mann-Whitney U	0.000213159
0	35	6.15969e-06	0	Feeding	Mean DIC image intensity (a.u.)	Mann-Whitney U	0.000172471
4	8	0.00586056	64	Feeding	Mean DIC image intensity (a.u.)	Mann-Whitney U	0.164096
4	12	1.67274e-05	16	Feeding	Mean DIC image intensity (a.u.)	Mann-Whitney U	0.000468368
4	16	1.97142e-05	39	Feeding	Mean DIC image intensity (a.u.)	Mann-Whitney U	0.000551998
4	20	2.73531e-06	13	Feeding	Mean DIC image intensity (a.u.)	Mann-Whitney U	7.65888e-05
4	28	3.97803e-07	1	Feeding	Mean DIC image intensity (a.u.)	Mann-Whitney U	1.11385e-05
4	35	2.8181e-07	1	Feeding	Mean DIC image intensity (a.u.)	Mann-Whitney U	7.89069e-06
8	12	0.00086216	43	Feeding	Mean DIC image intensity (a.u.)	Mann-Whitney U	0.0241405
8	16	0.00572161	94	Feeding	Mean DIC image intensity (a.u.)	Mann-Whitney U	0.160205
8	20	4.99192e-05	33	Feeding	Mean DIC image intensity (a.u.)	Mann-Whitney U	0.00139774
8	28	4.69639e-07	2	Feeding	Mean DIC image intensity (a.u.)	Mann-Whitney U	1.31499e-05
8	35	3.31238e-07	2	Feeding	Mean DIC image intensity (a.u.)	Mann-Whitney U	9.27467e-06
12	16	0.502238	160	Feeding	Mean DIC image intensity (a.u.)	Mann-Whitney U	1
12	20	0.226803	115	Feeding	Mean DIC image intensity (a.u.)	Mann-Whitney U	1
12	28	2.01654e-06	8	Feeding	Mean DIC image intensity (a.u.)	Mann-Whitney U	5.64631e-05
12	35	1.20418e-06	7	Feeding	Mean DIC image intensity (a.u.)	Mann-Whitney U	3.37171e-05
16	20	0.277198	175	Feeding	Mean DIC image intensity (a.u.)	Mann-Whitney U	1
16	28	4.93428e-07	19	Feeding	Mean DIC image intensity (a.u.)	Mann-Whitney U	1.3816e-05
16	35	1.54377e-07	14	Feeding	Mean DIC image intensity (a.u.)	Mann-Whitney U	4.32257e-06
20	28	0.000234575	54	Feeding	Mean DIC image intensity (a.u.)	Mann-Whitney U	0.00656809
20	35	7.40983e-06	30	Feeding	Mean DIC image intensity (a.u.)	Mann-Whitney U	0.000207475
28	35	0.00474571	89	Feeding	Mean DIC image intensity (a.u.)	Mann-Whitney U	0.13288
0	4	1	88	Starvation	Area [µm²]	Mann-Whitney U	1
0	7	0.281967	130	Starvation	Area [µm²]	Mann-Whitney U	1
0	11	0.088671	123	Starvation	Area [µm²]	Mann-Whitney U	1
0	14	0.00050344	159	Starvation	Area [µm²]	Mann-Whitney U	0.00755159
0	15	0.00783543	85	Starvation	Area [µm²]	Mann-Whitney U	0.117531
4	7	0.296916	184	Starvation	Area [µm²]	Mann-Whitney U	1
4	11	0.146773	167	Starvation	Area [µm²]	Mann-Whitney U	1
4	14	0.000743113	218	Starvation	Area [µm²]	Mann-Whitney U	0.0111467
4	15	0.00424979	123	Starvation	Area [µm²]	Mann-Whitney U	0.0637469
7	11	0.584812	169	Starvation	Area [µm²]	Mann-Whitney U	1
7	14	0.00244661	244	Starvation	Area [µm²]	Mann-Whitney U	0.0366991
7	15	0.0159349	135	Starvation	Area [µm²]	Mann-Whitney U	0.239024
11	14	0.00704398	200	Starvation	Area [µm²]	Mann-Whitney U	0.10566
11	15	0.021856	113	Starvation	Area [µm²]	Mann-Whitney U	0.32784
14	15	0.671125	64	Starvation	Area [µm²]	Mann-Whitney U	1
0	4	0.134754	1.549	Starvation	Mean DIC image intensity (a.u.)	Welch t	1
0	7	6.70154e-06	-6.71366	Starvation	Mean DIC image intensity (a.u.)	Welch t	0.000100523
0	11	2.56637e-06	-6.99656	Starvation	Mean DIC image intensity (a.u.)	Welch t	3.84955e-05
0	14	8.67241e-08	-9.71609	Starvation	Mean DIC image intensity (a.u.)	Welch t	1.30086e-06
0	15	1.62993e-08	-10.4342	Starvation	Mean DIC image intensity (a.u.)	Welch t	2.44489e-07
4	7	5.82274e-09	-8.96723	Starvation	Mean DIC image intensity (a.u.)	Welch t	8.7341e-08
4	11	2.02096e-09	-9.17966	Starvation	Mean DIC image intensity (a.u.)	Welch t	3.03143e-08
4	14	2.83538e-11	-12.1065	Starvation	Mean DIC image intensity (a.u.)	Welch t	4.25307e-10
4	15	9.0204e-12	-12.7145	Starvation	Mean DIC image intensity (a.u.)	Welch t	1.35306e-10
7	11	0.468166	-0.734389	Starvation	Mean DIC image intensity (a.u.)	Welch t	1
7	14	4.16989e-05	-4.72493	Starvation	Mean DIC image intensity (a.u.)	Welch t	0.000625484
7	15	9.6682e-06	-5.96563	Starvation	Mean DIC image intensity (a.u.)	Welch t	0.000145023
11	14	0.00105021	-3.6384	Starvation	Mean DIC image intensity (a.u.)	Welch t	0.0157531
11	15	7.57953e-05	-4.93807	Starvation	Mean DIC image intensity (a.u.)	Welch t	0.00113693
14	15	0.0946964	-1.76474	Starvation	Mean DIC image intensity (a.u.)	Welch t	1

## Sheet: Fig3_LongData_Clean
Condition	Day	Variable	Value
Feeding	0	Mean fluorescence intensity (a.u.)	102.968
Feeding	0	Area [µm²]	10120
Feeding	0	Mean fluorescence intensity (a.u.)	132.797
Feeding	0	Area [µm²]	7739.16
Feeding	0	Mean fluorescence intensity (a.u.)	112.905
Feeding	0	Area [µm²]	5379.83
Feeding	0	Mean fluorescence intensity (a.u.)	124.421
Feeding	0	Area [µm²]	8449.62
Feeding	0	Mean fluorescence intensity (a.u.)	106.689
Feeding	0	Area [µm²]	6180.29
Feeding	0	Mean fluorescence intensity (a.u.)	135.073
Feeding	0	Area [µm²]	6036.79
Feeding	0	Mean fluorescence intensity (a.u.)	72.6751
Feeding	0	Area [µm²]	6244.2
Feeding	0	Mean fluorescence intensity (a.u.)	97.7171
Feeding	0	Area [µm²]	8908.21
Feeding	0	Mean fluorescence intensity (a.u.)	103.535
Feeding	0	Area [µm²]	8409.27
Feeding	0	Mean fluorescence intensity (a.u.)	140.898
Feeding	0	Area [µm²]	7731.36
Feeding	0	Mean fluorescence intensity (a.u.)	62.8231
Feeding	0	Area [µm²]	5666.33
Feeding	0	Mean fluorescence intensity (a.u.)	139.667
Feeding	0	Area [µm²]	5996.08
Feeding	0	Mean fluorescence intensity (a.u.)	146.351
Feeding	0	Area [µm²]	8697.96
Feeding	0	Mean fluorescence intensity (a.u.)	125.94
Feeding	0	Area [µm²]	6236.15
Feeding	0	Mean fluorescence intensity (a.u.)	57.3661
Feeding	0	Area [µm²]	7140.67
Feeding	0	Mean fluorescence intensity (a.u.)	122.813
Feeding	0	Area [µm²]	6032.46
Feeding	0	Mean fluorescence intensity (a.u.)	112.557
Feeding	0	Area [µm²]	9633.75
Feeding	0	Mean fluorescence intensity (a.u.)	150.414
Feeding	0	Area [µm²]	7897.97
Feeding	0	Mean fluorescence intensity (a.u.)	100.272
Feeding	0	Area [µm²]	7204.75
Feeding	0	Mean fluorescence intensity (a.u.)	120.086
Feeding	0	Area [µm²]	5997.59
Feeding	0	Mean fluorescence intensity (a.u.)	104.909
Feeding	0	Area [µm²]	9013.82
Feeding	0	Mean fluorescence intensity (a.u.)	110.869
Feeding	0	Area [µm²]	5004.54
Feeding	5	Mean fluorescence intensity (a.u.)	126.046
Feeding	5	Area [µm²]	5369.42
Feeding	5	Mean fluorescence intensity (a.u.)	84.4765
Feeding	5	Area [µm²]	4409.86
Feeding	5	Mean fluorescence intensity (a.u.)	118.873
Feeding	5	Area [µm²]	7601.39
Feeding	5	Mean fluorescence intensity (a.u.)	67.8195
Feeding	5	Area [µm²]	9197.28
Feeding	5	Mean fluorescence intensity (a.u.)	134.613
Feeding	5	Area [µm²]	6900.34
Feeding	5	Mean fluorescence intensity (a.u.)	86.1386
Feeding	5	Area [µm²]	4175.22
Feeding	5	Mean fluorescence intensity (a.u.)	94.0776
Feeding	5	Area [µm²]	7229.2
Feeding	5	Mean fluorescence intensity (a.u.)	82.6203
Feeding	5	Area [µm²]	11246.9
Feeding	5	Mean fluorescence intensity (a.u.)	173.45
Feeding	5	Area [µm²]	4828.74
Feeding	5	Mean fluorescence intensity (a.u.)	162.636
Feeding	5	Area [µm²]	5277.48
Feeding	5	Mean fluorescence intensity (a.u.)	114.501
Feeding	5	Area [µm²]	4557.07
Feeding	5	Mean fluorescence intensity (a.u.)	92.8646
Feeding	5	Area [µm²]	5108.2
Feeding	5	Mean fluorescence intensity (a.u.)	132.36
Feeding	5	Area [µm²]	4030.64
Feeding	5	Mean fluorescence intensity (a.u.)	99.5427
Feeding	5	Area [µm²]	4751.41
Feeding	5	Mean fluorescence intensity (a.u.)	135.894
Feeding	5	Area [µm²]	7486.3
Feeding	10	Mean fluorescence intensity (a.u.)	97.0008
Feeding	10	Area [µm²]	9838.3
Feeding	10	Mean fluorescence intensity (a.u.)	153.417
Feeding	10	Area [µm²]	8784.22
Feeding	10	Mean fluorescence intensity (a.u.)	170.999
Feeding	10	Area [µm²]	3453.18
Feeding	10	Mean fluorescence intensity (a.u.)	102.987
Feeding	10	Area [µm²]	4399.78
Feeding	10	Mean fluorescence intensity (a.u.)	121.764
Feeding	10	Area [µm²]	5122.66
Feeding	10	Mean fluorescence intensity (a.u.)	135.76
Feeding	10	Area [µm²]	3611.15
Feeding	10	Mean fluorescence intensity (a.u.)	118.841
Feeding	10	Area [µm²]	6169.04
Feeding	10	Mean fluorescence intensity (a.u.)	104.991
Feeding	10	Area [µm²]	6112.93
Feeding	10	Mean fluorescence intensity (a.u.)	88.5931
Feeding	10	Area [µm²]	8968.23
Feeding	10	Mean fluorescence intensity (a.u.)	101.597
Feeding	10	Area [µm²]	6090.99
Feeding	10	Mean fluorescence intensity (a.u.)	154.138
Feeding	10	Area [µm²]	5173.25
Feeding	10	Mean fluorescence intensity (a.u.)	76.7312
Feeding	10	Area [µm²]	5022.39
Feeding	10	Mean fluorescence intensity (a.u.)	98.978
Feeding	10	Area [µm²]	3779.31
Feeding	10	Mean fluorescence intensity (a.u.)	125.503
Feeding	10	Area [µm²]	6359.29
Feeding	10	Mean fluorescence intensity (a.u.)	125.148
Feeding	10	Area [µm²]	4770.12
Feeding	15	Mean fluorescence intensity (a.u.)	98.3743
Feeding	15	Area [µm²]	7419.35
Feeding	15	Mean fluorescence intensity (a.u.)	103.282
Feeding	15	Area [µm²]	5956.98
Feeding	15	Mean fluorescence intensity (a.u.)	129.186
Feeding	15	Area [µm²]	6438.52
Feeding	15	Mean fluorescence intensity (a.u.)	193.883
Feeding	15	Area [µm²]	4362.5
Feeding	15	Mean fluorescence intensity (a.u.)	168.142
Feeding	15	Area [µm²]	5602.29
Feeding	15	Mean fluorescence intensity (a.u.)	161.897
Feeding	15	Area [µm²]	4666.99
Feeding	15	Mean fluorescence intensity (a.u.)	123.645
Feeding	15	Area [µm²]	6432.49
Feeding	15	Mean fluorescence intensity (a.u.)	85.1202
Feeding	15	Area [µm²]	6379.38
Feeding	15	Mean fluorescence intensity (a.u.)	143.344
Feeding	15	Area [µm²]	7940.36
Feeding	15	Mean fluorescence intensity (a.u.)	162.121
Feeding	15	Area [µm²]	6675.16
Feeding	15	Mean fluorescence intensity (a.u.)	93.1629
Feeding	15	Area [µm²]	5269.16
Feeding	15	Mean fluorescence intensity (a.u.)	146.573
Feeding	15	Area [µm²]	4152.9
Feeding	15	Mean fluorescence intensity (a.u.)	104.636
Feeding	15	Area [µm²]	9868.54
Feeding	15	Mean fluorescence intensity (a.u.)	127.505
Feeding	15	Area [µm²]	12518.9
Feeding	15	Mean fluorescence intensity (a.u.)	111.069
Feeding	15	Area [µm²]	5163.97
Feeding	15	Mean fluorescence intensity (a.u.)	124.459
Feeding	15	Area [µm²]	7883.15
Feeding	15	Mean fluorescence intensity (a.u.)	127.479
Feeding	15	Area [µm²]	6540.68
Feeding	15	Mean fluorescence intensity (a.u.)	107.909
Feeding	15	Area [µm²]	8114.55
Feeding	15	Mean fluorescence intensity (a.u.)	139.035
Feeding	15	Area [µm²]	4089.2
Feeding	15	Mean fluorescence intensity (a.u.)	140.228
Feeding	15	Area [µm²]	5498.64
Feeding	20	Mean fluorescence intensity (a.u.)	71.8998
Feeding	20	Area [µm²]	7823.98
Feeding	20	Mean fluorescence intensity (a.u.)	83.7795
Feeding	20	Area [µm²]	6244.33
Feeding	20	Mean fluorescence intensity (a.u.)	106.011
Feeding	20	Area [µm²]	8623.83
Feeding	20	Mean fluorescence intensity (a.u.)	91.4787
Feeding	20	Area [µm²]	7500.06
Feeding	20	Mean fluorescence intensity (a.u.)	140.701
Feeding	20	Area [µm²]	5910.04
Feeding	20	Mean fluorescence intensity (a.u.)	138.365
Feeding	20	Area [µm²]	6117.41
Feeding	20	Mean fluorescence intensity (a.u.)	86.324
Feeding	20	Area [µm²]	5359.62
Feeding	20	Mean fluorescence intensity (a.u.)	186.01
Feeding	20	Area [µm²]	6997.75
Feeding	20	Mean fluorescence intensity (a.u.)	123.979
Feeding	20	Area [µm²]	8842.41
Feeding	20	Mean fluorescence intensity (a.u.)	99.0313
Feeding	20	Area [µm²]	6924.11
Feeding	20	Mean fluorescence intensity (a.u.)	48.0925
Feeding	20	Area [µm²]	5013.52
Feeding	20	Mean fluorescence intensity (a.u.)	188.063
Feeding	20	Area [µm²]	6768.19
Feeding	20	Mean fluorescence intensity (a.u.)	127.827
Feeding	20	Area [µm²]	11590.8
Feeding	20	Mean fluorescence intensity (a.u.)	85.859
Feeding	20	Area [µm²]	4829.78
Feeding	20	Mean fluorescence intensity (a.u.)	160.364
Feeding	20	Area [µm²]	5773.69
Feeding	20	Mean fluorescence intensity (a.u.)	82.9813
Feeding	20	Area [µm²]	4285.51
Feeding	20	Mean fluorescence intensity (a.u.)	207.679
Feeding	20	Area [µm²]	6691.46
Feeding	20	Mean fluorescence intensity (a.u.)	125.357
Feeding	20	Area [µm²]	3051.83
Feeding	20	Mean fluorescence intensity (a.u.)	133.088
Feeding	20	Area [µm²]	6253.85
Feeding	20	Mean fluorescence intensity (a.u.)	153.339
Feeding	20	Area [µm²]	5529.32
Feeding	20	Mean fluorescence intensity (a.u.)	209.565
Feeding	20	Area [µm²]	7215.72
Feeding	20	Mean fluorescence intensity (a.u.)	198.861
Feeding	20	Area [µm²]	6859.48
Feeding	20	Mean fluorescence intensity (a.u.)	165.081
Feeding	20	Area [µm²]	4804.65
Feeding	20	Mean fluorescence intensity (a.u.)	126.627
Feeding	20	Area [µm²]	5781.88
Feeding	20	Mean fluorescence intensity (a.u.)	115.546
Feeding	20	Area [µm²]	4708.91
Feeding	20	Mean fluorescence intensity (a.u.)	109.156
Feeding	20	Area [µm²]	4519.48
Feeding	25	Mean fluorescence intensity (a.u.)	166.692
Feeding	25	Area [µm²]	4652.21
Feeding	25	Mean fluorescence intensity (a.u.)	147.375
Feeding	25	Area [µm²]	6707.54
Feeding	25	Mean fluorescence intensity (a.u.)	123.112
Feeding	25	Area [µm²]	3629
Feeding	25	Mean fluorescence intensity (a.u.)	117.701
Feeding	25	Area [µm²]	5776.73
Feeding	25	Mean fluorescence intensity (a.u.)	60.7656
Feeding	25	Area [µm²]	5011.13
Feeding	25	Mean fluorescence intensity (a.u.)	173.205
Feeding	25	Area [µm²]	3894.12
Feeding	25	Mean fluorescence intensity (a.u.)	210.66
Feeding	25	Area [µm²]	2632.37
Feeding	25	Mean fluorescence intensity (a.u.)	119.626
Feeding	25	Area [µm²]	5163.33
Feeding	25	Mean fluorescence intensity (a.u.)	197.821
Feeding	25	Area [µm²]	2819.37
Feeding	25	Mean fluorescence intensity (a.u.)	143.07
Feeding	25	Area [µm²]	3588.28
Feeding	25	Mean fluorescence intensity (a.u.)	146.26
Feeding	25	Area [µm²]	4281.47
Feeding	25	Mean fluorescence intensity (a.u.)	125.746
Feeding	25	Area [µm²]	5921.01
Feeding	25	Mean fluorescence intensity (a.u.)	150.023
Feeding	25	Area [µm²]	9208.06
Feeding	25	Mean fluorescence intensity (a.u.)	84.6434
Feeding	25	Area [µm²]	12619.2
Feeding	25	Mean fluorescence intensity (a.u.)	99.1147
Feeding	25	Area [µm²]	2733.15
Feeding	25	Mean fluorescence intensity (a.u.)	106.614
Feeding	25	Area [µm²]	4341.04
Feeding	25	Mean fluorescence intensity (a.u.)	86.3206
Feeding	25	Area [µm²]	6185.49
Feeding	25	Mean fluorescence intensity (a.u.)	82.344
Feeding	25	Area [µm²]	3870.9
Feeding	25	Mean fluorescence intensity (a.u.)	86.9867
Feeding	25	Area [µm²]	5965.72
Feeding	30	Mean fluorescence intensity (a.u.)	96.8733
Feeding	30	Area [µm²]	5941.12
Feeding	30	Mean fluorescence intensity (a.u.)	100.034
Feeding	30	Area [µm²]	4212.94
Feeding	30	Mean fluorescence intensity (a.u.)	179.305
Feeding	30	Area [µm²]	8776.95
Feeding	30	Mean fluorescence intensity (a.u.)	71.4322
Feeding	30	Area [µm²]	4694.39
Feeding	30	Mean fluorescence intensity (a.u.)	138.281
Feeding	30	Area [µm²]	6744.23
Feeding	30	Mean fluorescence intensity (a.u.)	85.3211
Feeding	30	Area [µm²]	7717.36
Feeding	30	Mean fluorescence intensity (a.u.)	86.4447
Feeding	30	Area [µm²]	6389.85
Feeding	30	Mean fluorescence intensity (a.u.)	91.1919
Feeding	30	Area [µm²]	7337.41
Feeding	30	Mean fluorescence intensity (a.u.)	123.87
Feeding	30	Area [µm²]	6351.8
Feeding	30	Mean fluorescence intensity (a.u.)	91.4293
Feeding	30	Area [µm²]	2071.21
Feeding	30	Mean fluorescence intensity (a.u.)	198.197
Feeding	30	Area [µm²]	2573.7
Feeding	30	Mean fluorescence intensity (a.u.)	141.196
Feeding	30	Area [µm²]	5164.71
Feeding	30	Mean fluorescence intensity (a.u.)	152.452
Feeding	30	Area [µm²]	3854.58
Feeding	30	Mean fluorescence intensity (a.u.)	112.098
Feeding	30	Area [µm²]	6003.16
Feeding	30	Mean fluorescence intensity (a.u.)	153.387
Feeding	30	Area [µm²]	4283.35
Feeding	30	Mean fluorescence intensity (a.u.)	114.22
Feeding	30	Area [µm²]	3445.96
Feeding	30	Mean fluorescence intensity (a.u.)	127.557
Feeding	30	Area [µm²]	4839.87
Feeding	30	Mean fluorescence intensity (a.u.)	153.462
Feeding	30	Area [µm²]	2678.72
Feeding	30	Mean fluorescence intensity (a.u.)	161.027
Feeding	30	Area [µm²]	4269.21
Feeding	30	Mean fluorescence intensity (a.u.)	183.23
Feeding	30	Area [µm²]	2805.6
Feeding	30	Mean fluorescence intensity (a.u.)	164.472
Feeding	30	Area [µm²]	4865.43
Feeding	30	Mean fluorescence intensity (a.u.)	59.0944
Feeding	30	Area [µm²]	7576.78
Feeding	30	Mean fluorescence intensity (a.u.)	207.2
Feeding	30	Area [µm²]	5386.36
Feeding	30	Mean fluorescence intensity (a.u.)	109.318
Feeding	30	Area [µm²]	6458.16
Starvation	0	Mean fluorescence intensity (a.u.)	102.968
Starvation	0	Area [µm²]	10120
Starvation	0	Mean fluorescence intensity (a.u.)	132.797
Starvation	0	Area [µm²]	7739.16
Starvation	0	Mean fluorescence intensity (a.u.)	112.905
Starvation	0	Area [µm²]	5379.83
Starvation	0	Mean fluorescence intensity (a.u.)	124.421
Starvation	0	Area [µm²]	8449.62
Starvation	0	Mean fluorescence intensity (a.u.)	106.689
Starvation	0	Area [µm²]	6180.29
Starvation	0	Mean fluorescence intensity (a.u.)	135.073
Starvation	0	Area [µm²]	6036.79
Starvation	0	Mean fluorescence intensity (a.u.)	72.6751
Starvation	0	Area [µm²]	6244.2
Starvation	0	Mean fluorescence intensity (a.u.)	97.7171
Starvation	0	Area [µm²]	8908.21
Starvation	0	Mean fluorescence intensity (a.u.)	103.535
Starvation	0	Area [µm²]	8409.27
Starvation	0	Mean fluorescence intensity (a.u.)	140.898
Starvation	0	Area [µm²]	7731.36
Starvation	0	Mean fluorescence intensity (a.u.)	62.8231
Starvation	0	Area [µm²]	5666.33
Starvation	0	Mean fluorescence intensity (a.u.)	139.667
Starvation	0	Area [µm²]	5996.08
Starvation	0	Mean fluorescence intensity (a.u.)	146.351
Starvation	0	Area [µm²]	8697.96
Starvation	0	Mean fluorescence intensity (a.u.)	125.94
Starvation	0	Area [µm²]	6236.15
Starvation	0	Mean fluorescence intensity (a.u.)	57.3661
Starvation	0	Area [µm²]	7140.67
Starvation	0	Mean fluorescence intensity (a.u.)	122.813
Starvation	0	Area [µm²]	6032.46
Starvation	0	Mean fluorescence intensity (a.u.)	112.557
Starvation	0	Area [µm²]	9633.75
Starvation	0	Mean fluorescence intensity (a.u.)	150.414
Starvation	0	Area [µm²]	7897.97
Starvation	0	Mean fluorescence intensity (a.u.)	100.272
Starvation	0	Area [µm²]	7204.75
Starvation	0	Mean fluorescence intensity (a.u.)	120.086
Starvation	0	Area [µm²]	5997.59
Starvation	0	Mean fluorescence intensity (a.u.)	104.909
Starvation	0	Area [µm²]	9013.82
Starvation	0	Mean fluorescence intensity (a.u.)	110.869
Starvation	0	Area [µm²]	5004.54
Starvation	4	Mean fluorescence intensity (a.u.)	84.7515
Starvation	4	Area [µm²]	5323.31
Starvation	4	Mean fluorescence intensity (a.u.)	100.429
Starvation	4	Area [µm²]	7080.9
Starvation	4	Mean fluorescence intensity (a.u.)	121.322
Starvation	4	Area [µm²]	7962.67
Starvation	4	Mean fluorescence intensity (a.u.)	71.7501
Starvation	4	Area [µm²]	5010.19
Starvation	4	Mean fluorescence intensity (a.u.)	75.7425
Starvation	4	Area [µm²]	6510.61
Starvation	4	Mean fluorescence intensity (a.u.)	141.641
Starvation	4	Area [µm²]	5234.67
Starvation	4	Mean fluorescence intensity (a.u.)	175.332
Starvation	4	Area [µm²]	3706.56
Starvation	4	Mean fluorescence intensity (a.u.)	120.545
Starvation	4	Area [µm²]	6828.24
Starvation	4	Mean fluorescence intensity (a.u.)	149.648
Starvation	4	Area [µm²]	7648.45
Starvation	4	Mean fluorescence intensity (a.u.)	136.19
Starvation	4	Area [µm²]	6032.66
Starvation	4	Mean fluorescence intensity (a.u.)	101.529
Starvation	4	Area [µm²]	4726.32
Starvation	4	Mean fluorescence intensity (a.u.)	113.18
Starvation	4	Area [µm²]	4398.15
Starvation	4	Mean fluorescence intensity (a.u.)	203.96
Starvation	4	Area [µm²]	5864.65
Starvation	4	Mean fluorescence intensity (a.u.)	134.276
Starvation	4	Area [µm²]	2964.22
Starvation	8	Mean fluorescence intensity (a.u.)	132.945
Starvation	8	Area [µm²]	3677.47
Starvation	8	Mean fluorescence intensity (a.u.)	81.937
Starvation	8	Area [µm²]	2912.54
Starvation	8	Mean fluorescence intensity (a.u.)	59.0176
Starvation	8	Area [µm²]	2366.19
Starvation	8	Mean fluorescence intensity (a.u.)	90.9821
Starvation	8	Area [µm²]	2911.5
Starvation	8	Mean fluorescence intensity (a.u.)	154.95
Starvation	8	Area [µm²]	3165.48
Starvation	8	Mean fluorescence intensity (a.u.)	96.4794
Starvation	8	Area [µm²]	2210.31
Starvation	8	Mean fluorescence intensity (a.u.)	106.483
Starvation	8	Area [µm²]	2881.22
Starvation	8	Mean fluorescence intensity (a.u.)	110.503
Starvation	8	Area [µm²]	4055.91
Starvation	8	Mean fluorescence intensity (a.u.)	89.9496
Starvation	8	Area [µm²]	2826.85
Starvation	8	Mean fluorescence intensity (a.u.)	95.307
Starvation	8	Area [µm²]	3025.96
Starvation	8	Mean fluorescence intensity (a.u.)	101.697
Starvation	8	Area [µm²]	4383.96
Starvation	8	Mean fluorescence intensity (a.u.)	103.556
Starvation	8	Area [µm²]	5204.38
Starvation	8	Mean fluorescence intensity (a.u.)	88.2949
Starvation	8	Area [µm²]	5598.92
Starvation	8	Mean fluorescence intensity (a.u.)	94.8075
Starvation	8	Area [µm²]	5027.84
Starvation	8	Mean fluorescence intensity (a.u.)	98.4078
Starvation	8	Area [µm²]	7981.47
Starvation	8	Mean fluorescence intensity (a.u.)	103.832
Starvation	8	Area [µm²]	6247.7
Starvation	8	Mean fluorescence intensity (a.u.)	70.8078
Starvation	8	Area [µm²]	4783.31
Starvation	12	Mean fluorescence intensity (a.u.)	51.6064
Starvation	12	Area [µm²]	2974.61
Starvation	12	Mean fluorescence intensity (a.u.)	72.5209
Starvation	12	Area [µm²]	1781.38
Starvation	12	Mean fluorescence intensity (a.u.)	126.405
Starvation	12	Area [µm²]	4458.9
Starvation	12	Mean fluorescence intensity (a.u.)	81.1537
Starvation	12	Area [µm²]	2729.97
Starvation	12	Mean fluorescence intensity (a.u.)	74.38
Starvation	12	Area [µm²]	2758.06
Starvation	12	Mean fluorescence intensity (a.u.)	199.05
Starvation	12	Area [µm²]	4252.6
Starvation	12	Mean fluorescence intensity (a.u.)	101.631
Starvation	12	Area [µm²]	3957.77
Starvation	12	Mean fluorescence intensity (a.u.)	91.7703
Starvation	12	Area [µm²]	4035.09
Starvation	12	Mean fluorescence intensity (a.u.)	116.875
Starvation	12	Area [µm²]	3929.43
Starvation	12	Mean fluorescence intensity (a.u.)	63.8484
Starvation	12	Area [µm²]	4282.99
Starvation	12	Mean fluorescence intensity (a.u.)	63.7665
Starvation	12	Area [µm²]	3242.4
Starvation	12	Mean fluorescence intensity (a.u.)	70.6391
Starvation	12	Area [µm²]	5882
Starvation	12	Mean fluorescence intensity (a.u.)	109.043
Starvation	12	Area [µm²]	3077.44
Starvation	12	Mean fluorescence intensity (a.u.)	196.545
Starvation	12	Area [µm²]	3209.4
Starvation	12	Mean fluorescence intensity (a.u.)	129.862
Starvation	12	Area [µm²]	2900.28
Starvation	12	Mean fluorescence intensity (a.u.)	52.7049
Starvation	12	Area [µm²]	3123.92
Starvation	20	Mean fluorescence intensity (a.u.)	68.344
Starvation	20	Area [µm²]	3833.81
Starvation	20	Mean fluorescence intensity (a.u.)	72.3345
Starvation	20	Area [µm²]	4833.48
Starvation	20	Mean fluorescence intensity (a.u.)	64.4094
Starvation	20	Area [µm²]	2843.87
Starvation	20	Mean fluorescence intensity (a.u.)	142.264
Starvation	20	Area [µm²]	3165.1
Starvation	20	Mean fluorescence intensity (a.u.)	62.0753
Starvation	20	Area [µm²]	1945.49
Starvation	20	Mean fluorescence intensity (a.u.)	118.673
Starvation	20	Area [µm²]	3053.7
Starvation	20	Mean fluorescence intensity (a.u.)	106.128
Starvation	20	Area [µm²]	2881.53
Starvation	20	Mean fluorescence intensity (a.u.)	205.884
Starvation	20	Area [µm²]	2888.14
Starvation	20	Mean fluorescence intensity (a.u.)	141.46
Starvation	20	Area [µm²]	3742.71
Starvation	20	Mean fluorescence intensity (a.u.)	123.712
Starvation	20	Area [µm²]	7459.88
Starvation	20	Mean fluorescence intensity (a.u.)	161.018
Starvation	20	Area [µm²]	8343.94
Starvation	20	Mean fluorescence intensity (a.u.)	125.857
Starvation	20	Area [µm²]	6189.28
Starvation	24	Mean fluorescence intensity (a.u.)	71.3992
Starvation	24	Area [µm²]	7270.46
Starvation	24	Mean fluorescence intensity (a.u.)	55.2318
Starvation	24	Area [µm²]	4271.87
Starvation	24	Mean fluorescence intensity (a.u.)	81.1227
Starvation	24	Area [µm²]	4465.03
Starvation	24	Mean fluorescence intensity (a.u.)	58.4957
Starvation	24	Area [µm²]	6427.92
Starvation	24	Mean fluorescence intensity (a.u.)	116.859
Starvation	24	Area [µm²]	4166.46
Starvation	24	Mean fluorescence intensity (a.u.)	125.692
Starvation	24	Area [µm²]	4327.17
Starvation	24	Mean fluorescence intensity (a.u.)	144.369
Starvation	24	Area [µm²]	4526.08
Starvation	24	Mean fluorescence intensity (a.u.)	138.244
Starvation	24	Area [µm²]	4071
Starvation	24	Mean fluorescence intensity (a.u.)	49.7103
Starvation	24	Area [µm²]	6192.61
Starvation	24	Mean fluorescence intensity (a.u.)	108.19
Starvation	24	Area [µm²]	2594.33

## Sheet: Fig3_SampleSizes
Condition	Variable	Day	n
Feeding	Area [µm²]	0	22
Feeding	Area [µm²]	5	15
Feeding	Area [µm²]	10	15
Feeding	Area [µm²]	15	20
Feeding	Area [µm²]	20	26
Feeding	Area [µm²]	25	19
Feeding	Area [µm²]	30	24
Feeding	Mean fluorescence intensity (a.u.)	0	22
Feeding	Mean fluorescence intensity (a.u.)	5	15
Feeding	Mean fluorescence intensity (a.u.)	10	15
Feeding	Mean fluorescence intensity (a.u.)	15	20
Feeding	Mean fluorescence intensity (a.u.)	20	26
Feeding	Mean fluorescence intensity (a.u.)	25	19
Feeding	Mean fluorescence intensity (a.u.)	30	24
Starvation	Area [µm²]	0	22
Starvation	Area [µm²]	4	14
Starvation	Area [µm²]	8	17
Starvation	Area [µm²]	12	16
Starvation	Area [µm²]	20	12
Starvation	Area [µm²]	24	10
Starvation	Mean fluorescence intensity (a.u.)	0	22
Starvation	Mean fluorescence intensity (a.u.)	4	14
Starvation	Mean fluorescence intensity (a.u.)	8	17
Starvation	Mean fluorescence intensity (a.u.)	12	16
Starvation	Mean fluorescence intensity (a.u.)	20	12
Starvation	Mean fluorescence intensity (a.u.)	24	10

## Sheet: Fig3_Assumptions
Condition	Variable	Day	Shapiro_p	n
Feeding	Area [µm²]	0	0.195253	22
Feeding	Area [µm²]	5	0.0260896	15
Feeding	Area [µm²]	10	0.0835596	15
Feeding	Area [µm²]	15	0.0275703	20
Feeding	Area [µm²]	20	0.160923	26
Feeding	Area [µm²]	25	0.00326857	19
Feeding	Area [µm²]	30	0.875354	24
Feeding	Mean fluorescence intensity (a.u.)	0	0.19699	22
Feeding	Mean fluorescence intensity (a.u.)	5	0.55771	15
Feeding	Mean fluorescence intensity (a.u.)	10	0.667492	15
Feeding	Mean fluorescence intensity (a.u.)	15	0.768907	20
Feeding	Mean fluorescence intensity (a.u.)	20	0.439785	26
Feeding	Mean fluorescence intensity (a.u.)	25	0.717408	19
Feeding	Mean fluorescence intensity (a.u.)	30	0.706757	24
Starvation	Area [µm²]	0	0.195253	22
Starvation	Area [µm²]	4	0.988647	14
Starvation	Area [µm²]	8	0.0860943	17
Starvation	Area [µm²]	12	0.343654	16
Starvation	Area [µm²]	20	0.0406066	12
Starvation	Area [µm²]	24	0.214302	10
Starvation	Mean fluorescence intensity (a.u.)	0	0.19699	22
Starvation	Mean fluorescence intensity (a.u.)	4	0.743691	14
Starvation	Mean fluorescence intensity (a.u.)	8	0.135857	17
Starvation	Mean fluorescence intensity (a.u.)	12	0.0168645	16
Starvation	Mean fluorescence intensity (a.u.)	20	0.366879	12
Starvation	Mean fluorescence intensity (a.u.)	24	0.265958	10

## Sheet: Fig3_Omnibus
Condition	Variable	Omnibus	Statistic	p_value	Effect_size_eps2
Feeding	Area [µm²]	Kruskal-Wallis	22.1492	0.00113776	0.120516
Feeding	Mean fluorescence intensity (a.u.)	Kruskal-Wallis	4.46322	0.614251	-0.0114685
Starvation	Area [µm²]	Kruskal-Wallis	42.0179	5.84155e-08	0.435504
Starvation	Mean fluorescence intensity (a.u.)	Kruskal-Wallis	8.80189	0.117232	0.0447282

## Sheet: Fig3_Pairwise
day1	day2	p_raw	stat	Condition	Variable	PostHoc	p_adj_bonferroni
0	5	0.0229853	239	Feeding	Area [µm²]	Mann-Whitney U	0.482691
0	10	0.0249133	238	Feeding	Area [µm²]	Mann-Whitney U	0.523179
0	15	0.121421	282	Feeding	Area [µm²]	Mann-Whitney U	1
0	20	0.0375707	387	Feeding	Area [µm²]	Mann-Whitney U	0.788984
0	25	0.000324581	347	Feeding	Area [µm²]	Mann-Whitney U	0.0068162
0	30	0.000491382	423	Feeding	Area [µm²]	Mann-Whitney U	0.010319
5	10	0.708923	122	Feeding	Area [µm²]	Mann-Whitney U	1
5	15	0.453255	127	Feeding	Area [µm²]	Mann-Whitney U	1
5	20	0.507246	170	Feeding	Area [µm²]	Mann-Whitney U	1
5	25	0.103066	190	Feeding	Area [µm²]	Mann-Whitney U	1
5	30	0.266397	219	Feeding	Area [µm²]	Mann-Whitney U	1
10	15	0.18795	110	Feeding	Area [µm²]	Mann-Whitney U	1
10	20	0.297382	156	Feeding	Area [µm²]	Mann-Whitney U	1
10	25	0.224765	178	Feeding	Area [µm²]	Mann-Whitney U	1
10	30	0.427279	208	Feeding	Area [µm²]	Mann-Whitney U	1
15	20	0.903001	266	Feeding	Area [µm²]	Mann-Whitney U	1
15	25	0.0128958	279	Feeding	Area [µm²]	Mann-Whitney U	0.270811
15	30	0.0414675	327	Feeding	Area [µm²]	Mann-Whitney U	0.870818
20	25	0.0118594	357	Feeding	Area [µm²]	Mann-Whitney U	0.249048
20	30	0.0465485	415	Feeding	Area [µm²]	Mann-Whitney U	0.977519
25	30	0.616129	207	Feeding	Area [µm²]	Mann-Whitney U	1
0	4	0.0061062	239	Starvation	Area [µm²]	Mann-Whitney U	0.0915931
0	8	8.16831e-06	345	Starvation	Area [µm²]	Mann-Whitney U	0.000122525
0	12	3.39529e-07	349	Starvation	Area [µm²]	Mann-Whitney U	5.09293e-06
0	20	0.000505889	229	Starvation	Area [µm²]	Mann-Whitney U	0.00758834
0	24	0.00122869	190	Starvation	Area [µm²]	Mann-Whitney U	0.0184304
4	8	0.00737632	187	Starvation	Area [µm²]	Mann-Whitney U	0.110645
4	12	0.000379013	198	Starvation	Area [µm²]	Mann-Whitney U	0.00568519
4	20	0.0476781	123	Starvation	Area [µm²]	Mann-Whitney U	0.715172
4	24	0.135404	96	Starvation	Area [µm²]	Mann-Whitney U	1
8	12	0.505152	155	Starvation	Area [µm²]	Mann-Whitney U	1
8	20	0.982336	101	Starvation	Area [µm²]	Mann-Whitney U	1
8	24	0.200423	59	Starvation	Area [µm²]	Mann-Whitney U	1
12	20	0.762839	89	Starvation	Area [µm²]	Mann-Whitney U	1
12	24	0.00908393	30	Starvation	Area [µm²]	Mann-Whitney U	0.136259
20	24	0.22252	41	Starvation	Area [µm²]	Mann-Whitney U	1

[truncated: 5 more sheets: Fig4_LongData_Clean, Fig4_SampleSizes, Fig4_Assumptions, Fig4_Omnibus, Fig4_Pairwise]
